# Supplementary material for: The Definition, Diagnosis, and Management of Giant Splenic Artery Aneurysms and Pseudoaneurysms: A Systematic Review
Source: J Clin Med. 2024 Sep 28;13(19):5793. doi: 10.3390/jcm13195793 (PMC11477110; doi:10.3390/jcm13195793)
Supplement: Supplementary file 1 [file jcm-13-05793-s001.zip]

Archive with 2 entries (2 files):
- TABLE 3.xlsx
- TABLE 2.xlsx
