# Supplementary material for: The Definition, Diagnosis, and Management of Giant Splenic Artery Aneurysms and Pseudoaneurysms: A Systematic Review
Source: J Clin Med. 2024 Sep 28;13(19):5793. doi: 10.3390/jcm13195793 (PMC11477110; doi:10.3390/jcm13195793)
Supplement: Supplementary file 1 [file jcm-13-05793-s001.zip › TABLE 3.xlsx]

## Sheet: Foglio1
ARTICLES SELECTION
N° OF PAPERS	66
N° OF PATIENTS	83
TYPE OF PAPER: NUMBER OF CASE REPORTS	58
TYPE OF PAPER: NUMBER OF CASE SERIES	8
NUMBER OF ARTICLES WHO DEFINED ANEURYSMS AS GIANT: >5 CM	15
NUMBER OF ARTICLES WHO DEFINED ANEURYSMS AS GIANT: >10 CM	9
EPIDEMIOLOGY
MALES	43
FEMALES	39
MEAN AGE	55.79 YEARS
MALES MEAN AGE	59.58 YEARS
FEMALES MEAN AGE	51.65 YEARS
ANEURYSMS CHARACTERISTICS
TRUE / FALSE ANEURYSMS	69 / 13
AVERAGE MAXIMUM DIAMETER OF ANEURYSMS (FIRST)	9.90
AVERAGE MAXIMUM DIAMETER OF ANEURYSMS (SECOND)	8.85
PATIENTS WHO PRESENTED CONCOMITANT SINGLE OR MULTIPLE ANEURYSMS (WHOLE BODY)	10
IMAGING
PATIENTS SUBJECTED TO PRE - OPERATIVE GASTROSCOPY	10
PATIENTS SUBJECTED TO PRE - OPERATIVE ECOCOLORDOPPLER ULTRASOUND	37
PATIENTS SUBJECTED TO PRE - OPERATIVE CT SCAN	66
PATIENTS SUBJECTED TO PRE - OPERATIVE ANGIOGRAPHY	45
PATIENTS SUBJECTED TO PRE - OPERATIVE MAGNETIC RESONANCE	3
TREATMENT
PATIENTS SUBJECTED TO TRADITIONAL SURGICAL TREATMENT	47
PATIENTS SUBJECTED TO ENDOVASCULAR TREATMENT	26
PATIENTS SUBJECTED TO HYBRID TREATMENT	9
NUMBER OF PATIENTS WHO FACED RELEVANT POST-OPERATIVE COMPLICATIONS	14
SURGICAL TREATMENTS - % OF COMPLICATIONS	14.89%
ENDOVASCULAR TREATMENTS - % OF COMPLICATIONS	17.52 %
HYBRID TREATMENTS - % OF COMPLICATIONS	22.22 %
NUMBER OF REINTERVENTION	4
LENGTH OF STAY
SURGICAL TREATMENTS - MEAN LENGTH OF STAY (DAYS)	12.29
ENDOVASCULAR TREATMENTS - MEAN LENGTH OF STAY (DAYS) [readmissions]	2.36 [3]
HYBRID TREATMENTS MEAN - LENGTH OF STAY (DAYS) [readmissions]	5 [14]
FOLLOW-UP
SURGICAL TREATMENTS - MEAN FOLLOW UP (MONTHS)	13.92
ENDOVASCULAR TREATMENTS - MEAN FOLLOW UP (MONTHS)	20.28
HYBRID TREATMENTS - MEAN FOLLOW UP (MONTHS)	15.0
GLOBAL FOLLOW-UP (MONTHS)	17.28
