# Supplementary material for: The Definition, Diagnosis, and Management of Giant Splenic Artery Aneurysms and Pseudoaneurysms: A Systematic Review
Source: J Clin Med. 2024 Sep 28;13(19):5793. doi: 10.3390/jcm13195793 (PMC11477110; doi:10.3390/jcm13195793)
Supplement: Supplementary file 1 [file jcm-13-05793-s001.zip › TABLE 2.xlsx]

## Sheet: Foglio1
N° OF PAPERS	N° OF PATIENTS	AUTHOR	SEX	AGE	SYMPTOMS AND SIGNS	TRUE - FALSE ANEURYSM	COMORBIDITIES	DEFINITION OF GIANT ANEURYSM	ANEURYSMS MAXIMUM DIAMETER (FIRST)	ANEURYSMS MINIMUM DIAMETER (SECOND)	CONCOMITANT ANEURYSMS	SURGICAL TREATMENT	TYPE OF PAPER	COMPLICATIONS	REINTERVENTION	FOLLOW UP (MONTHS)	LENGHT OF STAY (DAYS)	RADIOLOGICAL INVESTIGATIONS	RADIOLOGIC TOOL FOR DIMENSION DETECTION
1	1	KALIPATNAPU 47	F	44	LUQ PAIN	T	HISTORY OF PREVIOUS TRAUMA (12 YEARS BEFORE)	10	12.7	11.9	\	SPLENIC ARTERY LIGATION	case report	\	\	\	\	CT SCAN	ENHANCED CT SCAN - ANGIOGRAPHY CT SCAN
2	2	SHABUNIN 42	F	55	LUQ PAIN FATIGUE	T	NO PATHOLOGIES	10	12.3	12	\	DISTAL PANCREATECTOMY + SPLENECTOMY	case report	\	\	6	14	GASTROSCOPY ECOCOLORDOPPLER ULTRASOUND CT SCAN	ENHANCED CT SCAN - ANGIOGRAPHY CT SCAN
3	3	LONG 17	M	78	PAIN BEATING MASS	T	DM2 - HYPERTENSION - INTERSTITIAL PULMONARY FIBROSIS - NEPHROLITHIASIS	\	16	\	\	ANEURYSM FLATTENING AND SURGICAL EXCLUSION	CASE SERIES	PANCREATIC FISTULA	\	\	\	ANGIOGRAPHY CT SCAN	ENHANCED CT SCAN - ANGIOGRAPHY CT SCAN
3	4	LONG 17	M	58	PAIN	T	CORONARY ARTERY DISEASE - HYPERTENSION - NEPHROLITHIASIS	\	8.5	\	1 -INFRA RENAL AORTA	ANEURYSM FLATTENING AND SURGICAL EXCLUSION	CASE SERIES	\	\	\	\	CT SCAN	ENHANCED CT SCAN - ANGIOGRAPHY CT SCAN
4	5	ATANASIJEVIC 19	F	76	BEATING MASS	T	DM2 - HYPERTENSION	5	10.2	\	\	ANEURYSMECTOMY + VASCULAR RECOSTRUCTION	case report	\	\	12	7	CT SCAN	ENHANCED CT SCAN - ANGIOGRAPHY CT SCAN
5	6	VARNAVAS 8	F	51	BEATING MASS MELENA	T	NO PATHOLOGIES	\	10	7.7	\	DISTAL PANCREATECTOMY + SPLENECTOMY + SLEEVE GASTRECTOMY	case report	\	\	\	7	GASTROSCOPY ECOCOLORDOPPLER ULTRASOUND CT SCAN	ENHANCED CT SCAN - ANGIOGRAPHY CT SCAN
6	7	TROCHIMCZUK 4	M	75	PAIN	T	PERSISTENT ATRIAL FIBRILLATION - HYPERTENSION - CHRONIC OBSTRUCTIVE PULMONARY DISEASE - HYPERURICEMIA - OBESITY - MEDICAL HISTORY OF STROKE	5	30.7	26.3	\	ENDOVASCULAR PLUG	case report	\	\	18	\	CT SCAN	ENHANCED CT SCAN - ANGIOGRAPHY CT SCAN
7	8	AGRAWAL 5	F	34	LUQ PAIN AV FISTULA	T	NO PATHOLOGIES	10	14	10	DOUBLE SPLENIC ARTERY ANEURYSM	DISTAL PANCREATECTOMY + SPLENECTOMY	case report	ATONIC BLADDER	\	\	\	ECOCOLORDOPPLER ULTRASOUND CT SCAN ANGIOGRAPHY	ENHANCED CT SCAN - ANGIOGRAPHY CT SCAN
8	9	LEOW 48	F	50	LUQ PAIN	T	NO PATHOLOGIES	\	12	10	\	COILS AND ENOVASCULAR PLUG	case report	\	\	30	\	CT SCAN ANGIOGRAPHY	ENHANCED CT SCAN - ANGIOGRAPHY CT SCAN
9	10	TIJANI 18	F	26	BEATING MASS	T	NO PATHOLOGIES	\	12	\	\	ANEURYSM FLATTENING AND SURGICAL EXCLUSION	CASE SERIES	\	\	\	5	ECOCOLORDOPPLER ULTRASOUND CT SCAN ANGIOGRAPHY	NOT REPORTED
9	11	TIJANI 18	M	60	PAIN BULBAR ULCER	T	NO PATHOLOGIES	\	7	\	\	ANEURYSM FLATTENING + SPLENECTOMY	CASE SERIES	\	\	\	5	ECOCOLORDOPPLER ULTRASOUND ANGIOGRAPHY	NOT REPORTED
9	12	TIJANI 18	M	62	PAIN BEATING MASS	T	SMOKER	\	10.2	\	\	ANEURYSM FLATTENING AND SURGICAL EXCLUSION	CASE SERIES	\	\	\	7	ECOCOLORDOPPLER ULTRASOUND CT SCAN ANGIOGRAPHY	NOT REPORTED
9	13	TIJANI 18	F	36	BEATING MASS SPLENOMEGALY PAIN ANEMIA PORTAL HYPERTENSION	T	PORTAL HYPERTENSION	\	10	\	DOUBLE SPLENIC ARTERY ANEURYSM	ANEURYSM FLATTENING + SPLENECTOMY	CASE SERIES	\	\	\	15	ECOCOLORDOPPLER ULTRASOUND CT SCAN ANGIOGRAPHY	NOT REPORTED
9	14	TIJANI 18	M	53	PAIN BEATING MASS	T	HYPERTENSION	\	9	\	\	ANEURYSM FLATTENING + SPLENECTOMY	CASE SERIES	\	\	\	6	CT SCAN ANGIOGRAPHY	NOT REPORTED
9	15	TIJANI 18	M	67	BEATING MASS	T	NO PATHOLOGIES	\	11	\	\	ANEURYSM FLATTENING + SPLENECTOMY	CASE SERIES	\	\	\	8	CT SCAN ANGIOGRAPHY	NOT REPORTED
10	16	YADAV S. 24	F	58	BEATING MASS	T	NO PATHOLOGIES	10	10.6	10.38	\	DISTAL PANCREATECTOMY + SPLENECTOMY	case report	\	\	\	5	ECOCOLORDOPPLER ULTRASOUND CT SCAN ANGIOGRAPHY	ENHANCED CT SCAN - ANGIOGRAPHY CT SCAN
11	17	SHETTY 12	F	47	PAIN EHPVO SPLENOMEGALY ANEMIA LOW PLATELETS	T	NO PATHOLOGIES	5	7.5	5	\	LIPIDOL / CYANOACRYLATE	case report	THROMBOCITOSIS - CEREBELLAR INFARCTION - SUPERIOR MESENTERIC VEIN THROMBOSIS	\	6	3 + 2 + 5 (READMISSIONS)	CT SCAN ANGIOGRAPHY	ENHANCED CT SCAN - ANGIOGRAPHY CT SCAN
12	18	MULPURI 49	F	50	LUQ PAIN	T	HYPERTENSION	5	7.5	7.5	DOUBLE SPLENIC ARTERY ANEURYSM	DISTAL PANCREATECTOMY + SPLENECTOMY	CASE SERIES	\	\	12	\	ECOCOLORDOPPLER ULTRASOUND CT SCAN	ENHANCED CT SCAN - ANGIOGRAPHY CT SCAN
13	19	CONNORS 11	F	56	LUQ PAIN TENDERNESS LUQ	T	HISTORY OF PREVIOUS DIVERTICULITIS	\	7.3	6.4	\	HYBRID: ENDOVASCULA EMBOLIZATION + LAPAROSCOPIC SPLENECTOMY	case report	\	\	0.5	3	CT SCAN	ENHANCED CT SCAN - ANGIOGRAPHY CT SCAN
14	20	ALI 50	F	35	SPLENOMEGALY EHPVO UGIB (MELENA - HAEMATEMESIS)	T	ESOPHAGEAL VARICES	\	10	8	\	ANEURYSMECTOMY + SPLENECTOMY	case report	\	\	\	10	GASTROSCOPY ECOCOLORDOPPLER ULTRASOUND ANGIOGRAPHY	NOT REPORTED
15	21	DE DONATO 51	M	80	LOWER LIMB ISCHEMIA NO ABDOMINAL SYMPTOMS	T	NO PATHOLOGIES	5	10	5.2	BILATERAL POPLITEAL ARTERIES ANEURYSMS	STENTING	case report	\	\	36	\	CT SCAN ANGIOGRAPHY	ENHANCED CT SCAN - ANGIOGRAPHY CT SCAN
16	22	KTENIDIS 38	M	43	FEVER ASCITES AV FISTULA	T	SICKLE CELL ANEMIA - SPLENECTOMY AND CHOLECISTECTOMY - PREVIOUS TRANSIENT ISCHEMIC ATTACKS	\	9.8	5	\	ANEURISMECTOMY	case report	PORTAL VEIN THROMBOSIS - POST-OPERATIVE BLEEDING - NECROTIC PANCREATITIS - SEPSIS	REINTERVENTION	\	36	CT SCAN	ENHANCED CT SCAN - ANGIOGRAPHY CT SCAN
17	23	ZAMPIERI 14	M	87	NO SYMPTOMS	T	CHRONIC MYELODYSPLASIA - MILD IRC - CHOLELITHIASIS	\	7	\	\	DISTAL PANCREATECTOMY + SPLENECTOMY + CHOLECYSTECTOMY	case report	\	\	\	7	ECOCOLORDOPPLER ULTRASOUND CT SCAN ANGIOGRAPHY	ENHANCED CT SCAN - ANGIOGRAPHY CT SCAN
18	24	GOLDBERG 82	M	68	PAIN NAUSEA VOMITING UPPER AND LOWER LIMBS SWELLING	F	CORONARY ARTERY DISEASE - MILD IRC - UNSPECIFIED THORACIC AORTA SURGERY	\	18	\	\	ANEURISMECTOMY	case report	\	\	\	5	CT SCAN ANGIOGRAPHY	ENHANCED CT SCAN - ANGIOGRAPHY CT SCAN
19	25	GOES JUNIOR 35	F	64	LUQ PAIN	T	HYPERTENSION	\	6.5	5.7	\	STENTING	case report	\	\	6	2	CT SCAN ANGIOGRAPHY	ENHANCED CT SCAN - ANGIOGRAPHY CT SCAN
20	26	YAGMUR 23	F	65	PAIN DISPEPSIA	T	CHRONIC PANCREATITIS	5	10	5	\	DISTAL PANCREATECTOMY + SPLENECTOMY	case report	\	\	2	\	ECOCOLORDOPPLER ULTRASOUND CT SCAN MAGNETIC RESONANCE	ENHANCED CT SCAN - ANGIOGRAPHY CT SCAN
21	27	CREIDI 70	F	29	LUQ PAIN SPLENOMEGALY	T	PREGNANT AT THE TIME OF SYMPTOMS	5	7.5	7	\	DISTAL PANCREATECTOMY + SPLENECTOMY	case report	\	\	2	\	ECOCOLORDOPPLER ULTRASOUND MAGNETIC RESONANCE	MAGNETIC RESONANCE
22	28	BAKHOS 52	F	78	LUQ PAIN SPLENOMEGALY BEATING MASS	T	HYPERTENSION - CHILDHOOD TRAUMA	\	11.3	10.2	\	HYBRID - MICROCOILS EMBOLIZATION + THROMBINE + DELEYED ANEURYSMECTOMY	case report	MIOCARDIAL INFARCTION	\	6	5	CT SCAN ANGIOGRAPHY	ENHANCED CT SCAN - ANGIOGRAPHY CT SCAN
23	29	KAUFFMAN 53	F	61	NO SYMPTOMS	T	HYPERTENSION - FORMER SMOKER - DISLIPIDEMIA	10	11	10	\	ANEURYSM FLATTENING + SPLENECTOMY	case report	\	\	6	\	ECOCOLORDOPPLER ULTRASOUND CT SCAN ANGIOGRAPHY	ENHANCED CT SCAN - ANGIOGRAPHY CT SCAN
24	30	HO 54	M	58	NO SYMPTOMS	F	PREVIOUS LAPAROSCOPIC DISTAL PANCREATECTOMY [ANEURYSMS CONFUSED FOR POST-SURGICAL COLLECTION]	5	7	6.6	\	coils	case report	SPLENIC HYPOPERFUSION	\	6	2	ECOCOLORDOPPLER ULTRASOUND CT SCAN ANGIOGRAPHY	ENHANCED CT SCAN - ANGIOGRAPHY CT SCAN
25	31	SALIMI 81	F	60	NO SYMPTOMS	T	NO PATHOLOGIES	5	5	\	\	ANEURYSMECTOMY + SPLENECTOMY	CASE SERIES	\	\	\	\	NOT REPORTED	NOT REPORTED
25	32	SALIMI 81	M	55	NO SYMPTOMS	T	NO PATHOLOGIES	5	6	\	\	ANEURISMECTOMY	CASE SERIES	\	\	\	\	NOT REPORTED	NOT REPORTED
25	33	SALIMI 81	M	56	PAIN	T	NO PATHOLOGIES	5	6	\	\	HYBRID SURGERY (PROXIMAL CONTROL WITH ENDOVASCULAR BALLOON + ANEURYSM RESECTION)	CASE SERIES	\	\	\	\	CT SCAN ANGIOGRAPHY	NOT REPORTED
25	34	SALIMI 81	M	52	NO SYMPTOMS	T	NO PATHOLOGIES	5	6	\	\	HYBRID SURGERY (PROXIMAL CONTROL WITH ENDOVASCULAR BALLOON + ANEURYSM RESECTION)	CASE SERIES	\	\	\	\	NOT REPORTED	NOT REPORTED
25	35	SALIMI 81	M	48	NO SYMPTOMS	T	NO PATHOLOGIES	5	5	\	\	ANEURYSMECTOMY	CASE SERIES	\	\	\	\	NOT REPORTED	NOT REPORTED
26	36	KHAN 39	F	40	EHPVO PORTAL ANUERYSM UGIB PAIN SPLENOMEGALY ASCITES	T	ESOPHAGEAL VARICES	\	12.2	9.4	PORTAL VEIN ANEURYSMS	ANEURYSMECTOMY + SPLENECTOMY	case report	\	\	2	\	GASTROSCOPY ECOCOLORDOPPLER ULTRASOUND CT SCAN ANGIOGRAPHY	ENHANCED CT SCAN - ANGIOGRAPHY CT SCAN
27	37	R. YADAV 37	F	35	PAIN BEATING MASS AV FISTULA SPLENOMEGALY	T	NO PATHOLOGIES	\	18	15	\	ANEURYSMECTOMY + SPLENECTOMY	case report	\	\	\	\	GASTROSCOPY ECOCOLORDOPPLER ULTRASOUND CT SCAN	ENHANCED CT SCAN - ANGIOGRAPHY CT SCAN
28	38	BEKSAC 32	F	23	SPLENOMEGALY EPILEPSY PORTAL HYPERTENSION	T	LEFT SIDED PORTAL HYPERTENSION DIAGNOSED AT 9 YEARS	\	7	\	MULTIPLE SPLENIC ARTERY ANEURYSMS	DISTAL PANCREATECTOMY + SPLENECTOMY	case report	\	\	\	\	CT SCAN	ENHANCED CT SCAN - ANGIOGRAPHY CT SCAN
29	39	YASIM 55	F	68	PAIN	T	CONGENITALLY DEAF AND DUMB	10	14	10	\	ENDOVASCULAR PLUG	case report	\	\	3	2	ECOCOLORDOPPLER ULTRASOUND CT SCAN ANGIOGRAPHY	ENHANCED CT SCAN - ANGIOGRAPHY CT SCAN
30	40	GUZINSKI / GARCAREK 44	M	74	PAIN	T	PREVIOUS PROSTATE CANCER	10	13	\	\	LIPIDOL / CYANOACRYLATE	case report	\	\	3	5	ECOCOLORDOPPLER ULTRASOUND ANGIOGRAPHY	ANGIOGRAPHY
31	41	LAI 55	M	70	ABDOMINAL DISTENSION	T	NO PATHOLOGIES	\	8	7	\	ANEURYSMECTOMY + SPLENECTOMY	case report	\	\	\	\	ECOCOLORDOPPLER ULTRASOUND CT SCAN	ENHANCED CT SCAN - ANGIOGRAPHY CT SCAN
32	42	KAYACETIN 40	F	65	LUQ PAIN	T	HYPERTENSION	\	9	\	\	DISTAL PANCREATECTOMY + SPLENECTOMY	case report	\	\	\	14	GASTROSCOPY ECOCOLORDOPPLER ULTRASOUND CT SCAN	ECO COLO DOPPLER ULTRA SOUND
33	43	REHMAN 34	F	22	LUQ PAIN SPLENOMEGALY BEATING MASS	T	NO PATHOLOGIES	10	10	\	MULTIPLE SPLENIC ARTERY ANEURYSMS	HYBRID - CYANOACRYLATE EMBOLIZATION + EMBOLIZATION + SPLENECTOMY	case report	\	\	\	\	ECOCOLORDOPPLER ULTRASOUND CT SCAN ANGIOGRAPHY	ENHANCED CT SCAN - ANGIOGRAPHY CT SCAN
34	44	HAMID 21	F	58	LUQ PAIN	F	CHRONIC PANCREATITIS PANCREATIC PSEUDOCYST	\	6	3.9	\	COILS	CASE SERIES	\	\	12	3	ECOCOLORDOPPLER ULTRASOUND CT SCAN	ENHANCED CT SCAN - ANGIOGRAPHY CT SCAN
34	45	HAMID 21	M	57	LUQ PAIN NAUSEA VOMITING MASS	F	CHRONIC PANCREATITIS - HYPERTENSION - DM2	\	7	6.9	DOUBLE SPLENIC ARTERY ANEURYSM	DISTAL PANCREATECTOMY + SPLENECTOMY	CASE SERIES	\	\	12	5	ECOCOLORDOPPLER ULTRASOUND CT SCAN	ENHANCED CT SCAN - ANGIOGRAPHY CT SCAN
35	46	SALIMI 43	M	73	LUQ PAIN DISPEPSIA FATIGUE	T	NO PATHOLOGIES	5	7.3	6.3	\	HYBRID SURGERY (PROXIMAL CONTROL WITH ENDOVASCULAR BALLOON + ANEURYSM RESECTION + SPLENIC ARTERY RECONSTRUCTION	CASE SERIES	\	\	\	\	CT SCAN ANGIOGRAPHY	ENHANCED CT SCAN - ANGIOGRAPHY CT SCAN
35	47	SALIMI 43	M	56	PAIN	T	NO PATHOLOGIES	5	6	\	\	HYBRID SURGERY (PROXIMAL CONTROL WITH ENDOVASCULAR BALLOON + ANEURYSM RESECTION	CASE SERIES	\	\	\	\	CT SCAN ANGIOGRAPHY	ENHANCED CT SCAN - ANGIOGRAPHY CT SCAN
35	48	SALIMI 43	M	52	PAIN	T	NO PATHOLOGIES	5	6	\	\	HYBRID SURGERY (PROXIMAL CONTROL WITH ENDOVASCULAR BALLOON + ANEURYSM RESECTION	CASE SERIES	\	\	\	\	CT SCAN ANGIOGRAPHY	ENHANCED CT SCAN - ANGIOGRAPHY CT SCAN
36	49	PESCARUS 57	M	67	BEATING MASS	F	DORMANT MULTIPLE SCLEROSIS	\	15	\	\	ANEURYSM FLATTENING + SPLENECTOMY	case report	\	\	6	7	CT SCAN ANGIOGRAPHY	ENHANCED CT SCAN - ANGIOGRAPHY CT SCAN
37	50	IKI 58	M	47	LUQ PAIN	T	CHRONC PANCREATITS - ALCOHOL CONSUPTION	\	11	\	\	ANEURYSMECTOMY + SPLENECTOMY	case report	\	\	\	\	ECOCOLORDOPPLER ULTRASOUND CT SCAN	ECO COLO DOPPLER ULTRA SOUND
38	51	FANG 59	M	64	PAIN BEATING MASS	T	KIDENEY TRANSPLANT	\	10	10	\	COILS AND STENTING	case report	\	\	\	\	CT SCAN ANGIOGRAPHY	MAGNETIC RESONANCE
39	52	PAPPY 60	F	80	LUQ PAIN	T	HYPERTENSION - HYSTORY OF PANCREATITIS	\	7	\	\	COILS	case report	\	\	12	2	CT SCAN ANGIOGRAPHY	MAGNETIC RESONANCE
40	53	GUPTA 61	M	47	PAIN	F	CHRONC PANCREATITS - ALCOHOL CONSUPTION - PANCREATIC PSEUDOCYST - DM2 - CHOLECISTECTOMY FOR CHOLELITHIASIS	5	7	4	\	DISTAL PANCREATECTOMY + SPLENECTOMY	case report	\	\	\	7	ECOCOLORDOPPLER ULTRASOUND CT SCAN	ENHANCED CT SCAN - ANGIOGRAPHY CT SCAN
41	54	GLOVER 62	F	27	BEATING MASS PAIN NAUSEA VOMITING	T	POST-PARTUM PATIENT AFFECTED BY RUBELLA VIRUS	\	14	\	\	ANEURYSMECTOMY	case report	\	\	17	18	ECOCOLORDOPPLER ULTRASOUND	ECO COLO DOPPLER ULTRA SOUND
42	55	ORSITTO 36	F	63	NO SYMPTOMS	T	HYPERTENSION - CHRONIC ATRIAL FIBRILLATION - COPD - IFG - HCV + - HASTMA	\	9	\	\	ANEURYSMECTOMY + SPLENIC ARTERY RECONSTRUCTION	case report	\	\	\	16	ECOCOLORDOPPLER ULTRSOUND CT SCAN ANGIOGRAPHY	ENHANCED CT SCAN - ANGIOGRAPHY CT SCAN
43	56	UEDA 63	F	37	SPLENOMEGALY FATIGUE	T	PREVIOUS ACUTE HEPATITIS	\	5.5	5.5	\	ANEURYSMECTOMY + SPLENECTOMY	case report	\	\	\	\	CT SCAN ANGIOGRAPHY	OPERATIVE FINDINGS
44	57	MORARE 64	M	49	UGIB	T	SMOKER - ALCOHOL CONSUMOTION - GASTRIC ULCER DUE TO HIGH FANS INTAKE	5	7	4.85	\	COILS	case report	\	\	\	\	ECOCOLORDOPPLER ULTRASOUND CT SCAN	ENHANCED CT SCAN - ANGIOGRAPHY CT SCAN
45	58	JOVANOVIIC 65	M	56	PAIN DYSPEPSIA FATIGUE	F	CHRONIC PANCREATITIS	\	16.6	13.5	\	DISTAL PANCREATECTOMY + SPLENECTOMY	case report	\	\	3	\	ECOCOLORDOPPLER ULTRASOUND CT SCAN	ENHANCED CT SCAN - ANGIOGRAPHY CT SCAN
46	59	TIPALDI 66	M	68	NO SYMPTOMS	T	NO PATHOLOGIES	5	14	8.8	\	COILS AND PLUG	CASE SERIES	\	\	48	\	NOT REPORTED	NO DATA AVAILABLE
46	60	TIPALDI 66	M	27	PAIN	T	NO PATHOLOGIES	5	7	5.2	\	COILS, ENDOVASCULAR PLUG AND GLUE	CASE SERIES	SPLENIC INFARCTION	\	72	\	NOT REPORTED	NOT REPORTED
46	61	TIPALDI 66	M	74	NO SYMPTOMS	T	NO PATHOLOGIES	5	6.3	5.5	\	COILS AND PLUG	CASE SERIES	SPLENIC ABSCESS	\	72	\	NOT REPORTED	NOT REPORTED
46	62	TIPALDI 66	M	65	PAIN	T	NO PATHOLOGIES	5	9.5	3.6	\	STENTING	CASE SERIES	\	\	12	\	NOT REPORTED	NOT REPORTED
46	63	TIPALDI 66	M	73	UGIB	F	NO PATHOLOGIES	5	6	4.2	\	STENTING	CASE SERIES	\	\	24	\	NOT REPORTED	NOT REPORTED
47	64	MASTROROBERTO 9	M	60	BEATING MASS PORTAL HYPERTENSION SPLENOMEGALY	T	CRYPTOGENIC CIRRHOSIS - PORTAL HYPERTENSION - SPLENOMEGALY	\	9	\	\	HYBRID SURGERY: COILS + DELEYED ANEURYSMECTOMY	case report	COILS INFECTION - ACUTE LIVER FAILURE	LIVER TRANSPLANT + PARTIAL GASTRECTOMY + DISTAL PANCREATECTOMY + SPLENECTOMY + ANEURYSMECTOMY + TRANSVERSE COLON RESECTION	24	7+27 (READMISSION)	GASTROSCOPY ECOCOLORDOPPLER ULTRASOUND CT SCAN ANGIOGRAPHY	ENHANCED CT SCAN - ANGIOGRAPHY CT SCAN
48	65	LIU 67	M	54	NO SYMPTOMS	T	DM2	\	12.1	5.2	\	COILS	case report	\	\	\	\	ECOCOLORDOPPLER ULTRASOUND CT SCAN ANGIOGRAPHY	ENHANCED CT SCAN - ANGIOGRAPHY CT SCAN
49	66	BORZELLI 22	M	45	LUQ PAIN FULLNESS BEATING MASS	T	SMOKER - ALCOHOL CONSUMOTION - RECURRENT PANCREATITIS	5	8	\	\	COILS	case report	\	\	6	3	CT SCAN ANGIOGRAPHY	ENHANCED CT SCAN - ANGIOGRAPHY CT SCAN
50	67	SRINIVASAN 68	F	56	PAIN MASS	F	NO PATHOLOGIES	5	8.6	8.2	\	DISTAL PANCREATECTOMY + SPLENECTOMY	case report	\	\	\	9	CT SCAN MAGNETIC RESONANCE	ENHANCED CT SCAN - ANGIOGRAPHY CT SCAN
51	68	HUANG 10	M	51	LUQ PAIN	F	CHRONC PANCREATITS - ALCOHOL CONSUPTION	2.5	6.8	5.8	\	CYANOACRYLATE / LIPIDOL	case report	\	\	\	1	GASTROSCOPY ECOCOLORDOPPLER ULTRASOUND CT SCAN ANGIOGRAPHY	ANGIOGRAPHY
52	69	HUNG 69	F	55	PAIN	F	CHRONC PANCREATITS - ALCOHOL CONSUPTION - HCV + - GASTRIC AND ESOPHAGEAL VARICES	\	7	7	\	COILS	case report	\	\	\	\	GASTROSCOPY CT SCAN ANGIOGRAPHY	ENHANCED CT SCAN - ANGIOGRAPHY CT SCAN
53	70	DE SANTIS 70	F	59	BEATING MASS	T	NO PATHOLOGIES	\	7	no	\	COILS	CASE SERIES	\	\	9	\	ECOCOLORDOPPLER ULTRASOUND ANGIOGRAPHY	ECO COLOR DOPPLER ULTRA SOUND
54	71	TN TAM 72	M	64	MASS EHPVO	T	LIVER CIRRHOSIS - ESOPHAGEAL VARICEAL BLEEDING - PORTOCAVAL SHUNT - CONGESTIVE SPLENOMEGALY - COMPRESSION OF THE SPLENIC VEIN	\	30	20	\	ANEURYSMECTOMY + SPLENECTOMY	case report	\	\	\	\	ECOCOLORDOPPLER ULTRASOUND CT SCAN	OPERATIVE FINDINGS
55	72	PEJKIC 73	F	31	PAIN	T	PREVIOUS EXPLORATORY LAPAROTOMY FOR ABDOMINAL PAIN	\	5.4	\	\	ANEURYSMECTOMY + SPLENECTOMY	case report	\	\	42	6	CT SCAN ANGIOGRAPHY	ANGIOGRAPHY
56	73	SASADA 7	M	47	PAIN SPLENOMEGALY ASCITES	T	CHRONC PANCREATITS - ALCOHOL CONSUPTION - ESOPHAGEAL VARICES	\	10	10	POST OPERATIVE ANUERISMS DEVELOPEMENT	ANEURYSM FLATTENING AND SURGICAL EXCLUSION	case report	POST-OPERATIVE ANEURYSM DEVELOPMENT FROM SPLENIC ARTERY COLLATERAL VESSELS	\	70	45	GASTROSCOPY CT SCAN ANGIOGRAPHY	ANGIOGRAPHY
57	74	COULIER 74	M	69	JAUNDICE	T	B2 GASTRECTOMY - HYPERTENSION	\	11	8	\	ANEURYSM FLATTENING AND SURGICAL EXCLUSION + CHOLECYSTECTOMY	case report	POST-OPERATIVE LIVER BLEEDING - HEMORRAGIC SHOCK - BASAL PNEUMONIA	2 REINTERVENTION FOR POST OPERATIVE BLEEDING	\	28	ECOCOLORDOPPLER ULTRASOUND CT SCAN ANGIOGRAPHY	ENHANCED CT SCAN - ANGIOGRAPHY CT SCAN
58	75	DAVIES 75	F	84	LUQ PAIN	T	CORONARY ARTERY DISEASE - B CLASS AORTIC DISSECATION	\	10	\	\	COILS	case report	\	\	6	1	CT SCAN ANGIOGRAPHY	ENHANCED CT SCAN - ANGIOGRAPHY CT SCAN
59	76	SHELLAGI 76	M	52	PAIN	T	CHRONC PANCREATITS - ALCOHOL CONSUPTION - SPLENIC INFARCTIONS	\	9	7	\	DISTAL PANCREATECTOMY + SPLENECTOMY	case report	\	\	3	\	CT SCAN	ENHANCED CT SCAN - ANGIOGRAPHY CT SCAN
60	77	HERSKOWITZ 77	F	76	BEATING MASS	T	NO PATHOLOGIES	\	9	\	DOUBLE SPLENIC ARTERY ANEURYSM	COILS	case report	\	\	12	\	CT SCAN ANGIOGRAPHY	ENHANCED CT SCAN - ANGIOGRAPHY CT SCAN
61	78	CARMO 78	F	73	BEATING MASS SPLENOMEGALY	T	NO PATHOLOGIES	\	9.5	7	\	TROMBINE	case report	HIGH AMYLASE LEVELS	\	32	\	CT SCAN ANGIOGRAPHY	ENHANCED CT SCAN - ANGIOGRAPHY CT SCAN
62	79	VIKRAM 79	F	35	LUQ PAIN SPLENOMEGALY JAUNDICE	F	CHRONC PANCREATITS - CHRONIC HEPATITIS - PORTAL VEIN THROMBOSIS	\	5.1	4.2	\	ANEURYSMECTOMY + SPLENECTOMY	case report	INTRA-OPERATIVE BLEEDING AND PACKING.	REINTERVENTION WITH POST-OPERATIVE COLLECTION. DRAINAGE TUBE PLACEMENT	\	\	ECOCOLORDOPPLER ULTRASOUND	ECO COLO DOPPLER ULTRA SOUND
63	80	MALEKPOUR 80	F	51	PAIN	T	NO PATHOLOGIES	\	12	\	\	STENTING	case report	\	\	1	2	ECOCOLORDOPPLER ULTRASOUND CT SCAN ANGIOGRAPHY	ENHANCED CT SCAN - ANGIOGRAPHY CT SCAN
64	81	OSMANE 84	M	37	NO SYMPTOMS	T	CAROLI DISEASE - CIRRHOSIS	10	10	\	\	ANEURYSMECTOMY + SPLENECTOMY	case report	ASCITES	\	6	10	CT SCAN	ENHANCED CT SCAN - ANGIOGRAPHY CT SCAN
65	82	OKAMOTO TATSUYA 85	M	64	NO SYMPTOMS	F	ULCERATIVE COLITIS	\	6.8	4.4	\	ANEURYSMECTOMY + DISTAL PANCREATECTOMY	case report	\	\	\	\	CT SCAN	ENHANCED CT SCAN - ANGIOGRAPHY CT SCAN
